# Supplementary material for: Receptor-based mechanism of relative sensing and cell memory in mammalian signaling networks
Source: eLife. 2020 Jan 21;9:e50342. doi: 10.7554/eLife.50342 (PMC7046471; doi:10.7554/eLife.50342)
Supplement: Source code 1. [file elife-50342-code1.zip]

Archive with 48 entries (41 files):
- Data_and_Code/
- Data_and_Code/.DS_Store
- __MACOSX/
- __MACOSX/Data_and_Code/
- __MACOSX/Data_and_Code/._.DS_Store
- Data_and_Code/Code/
- Data_and_Code/Code/modelPreds.m
- __MACOSX/Data_and_Code/Code/
- __MACOSX/Data_and_Code/Code/._modelPreds.m
- Data_and_Code/Code/eval_error_param_point.m
- __MACOSX/Data_and_Code/Code/._eval_error_param_point.m
- Data_and_Code/Code/extract_preds_doses.m
- __MACOSX/Data_and_Code/Code/._extract_preds_doses.m
- Data_and_Code/Code/.DS_Store
- __MACOSX/Data_and_Code/Code/._.DS_Store
- Data_and_Code/Code/run_walk.m
- __MACOSX/Data_and_Code/Code/._run_walk.m
- Data_and_Code/Code/mlefit.m
- __MACOSX/Data_and_Code/Code/._mlefit.m
- Data_and_Code/Code/all_derivatives.m
- __MACOSX/Data_and_Code/Code/._all_derivatives.m
- Data_and_Code/Code/soft_error.m
- __MACOSX/Data_and_Code/Code/._soft_error.m
- Data_and_Code/Code/model_constraints.m
- __MACOSX/Data_and_Code/Code/._model_constraints.m
- Data_and_Code/Code/run_simulation.m
- __MACOSX/Data_and_Code/Code/._run_simulation.m
- Data_and_Code/Code/expt_error.m
- __MACOSX/Data_and_Code/Code/._expt_error.m
- Data_and_Code/Code/initial_conditions.m
- __MACOSX/Data_and_Code/Code/._initial_conditions.m
- Data_and_Code/Code/extract_preds.m
- __MACOSX/Data_and_Code/Code/._extract_preds.m
- __MACOSX/Data_and_Code/._Code
- Data_and_Code/Data/
- Data_and_Code/Data/segfr_150_180mins_doseresponse.mat
- __MACOSX/Data_and_Code/Data/
- __MACOSX/Data_and_Code/Data/._segfr_150_180mins_doseresponse.mat
- Data_and_Code/Data/params_initial.dat
- __MACOSX/Data_and_Code/Data/._params_initial.dat
- Data_and_Code/Data/expt_data.mat
- __MACOSX/Data_and_Code/Data/._expt_data.mat
- Data_and_Code/Data/pakt_timecourses_first_step.mat
- __MACOSX/Data_and_Code/Data/._pakt_timecourses_first_step.mat
- Data_and_Code/Data/param_names.dat
- __MACOSX/Data_and_Code/Data/._param_names.dat
- __MACOSX/Data_and_Code/._Data
- __MACOSX/._Data_and_Code
