# Supplementary material for: Receptor-based mechanism of relative sensing and cell memory in mammalian signaling networks
Source: eLife. 2020 Jan 21;9:e50342. doi: 10.7554/eLife.50342 (PMC7046471; doi:10.7554/eLife.50342)
Supplement: Source code 1. [file elife-50342-code1.zip › Data_and_Code/Code/modelPreds.m]

function [ yy ] = modelPreds( K,doses,tms )

Ktrial = K;
nDose  = length(doses);
nTime = length(tms); 
yy = {};
%
options = odeset('RelTol',1e-5);
for doseI = 1:nDose
    Ktrial(25) = doses(doseI); % Hard coding the ligand dose variable number
    y0         = initial_conditions(Ktrial);
    [t y]      = ode15s(@all_derivatives,tms,y0,options,Ktrial);
    yy{doseI} = y;
end
