# Supplementary material for: Receptor-based mechanism of relative sensing and cell memory in mammalian signaling networks
Source: eLife. 2020 Jan 21;9:e50342. doi: 10.7554/eLife.50342 (PMC7046471; doi:10.7554/eLife.50342)
Supplement: Source code 1. [file elife-50342-code1.zip › Data_and_Code/Code/extract_preds_doses.m]

function [ sePred paPred ] = extract_preds_doses( sols )


paPred = [];
sePred = [];

% 
tEGFR = [150 180];
tpAkt = [5 10 15 30 45 90 180];
%

for i=1:6
    [s p] = extract_preds(sols{i},tEGFR,tpAkt);
    sePred = [sePred s];
    paPred = [paPred p];
end
%
paPred = paPred(:,2:end);
sePred = sePred';


end
