# Supplementary material for: Receptor-based mechanism of relative sensing and cell memory in mammalian signaling networks
Source: eLife. 2020 Jan 21;9:e50342. doi: 10.7554/eLife.50342 (PMC7046471; doi:10.7554/eLife.50342)
Supplement: Source code 1. [file elife-50342-code1.zip › Data_and_Code/Code/soft_error.m]

function [ erx ] = soft_error( sols,doses )

erx = 0;
%
ix = find(doses==3.16);
yy = sols{ix};
akt0    = yy(1,16);
pakt    = yy(:,18); %pAkt
paktmax = max(pakt);
tAkt = (paktmax/akt0);
%
if tAkt < 0.1
    trm = (tAkt-0.1);trm = trm*trm/(2*0.004*0.004);
    erx = trm;
end
%
end
