# Supplementary material for: Receptor-based mechanism of relative sensing and cell memory in mammalian signaling networks
Source: eLife. 2020 Jan 21;9:e50342. doi: 10.7554/eLife.50342 (PMC7046471; doi:10.7554/eLife.50342)
Supplement: Source code 1. [file elife-50342-code1.zip › Data_and_Code/Code/run_simulation.m]

clc
clear
rand('state',sum(100.*clock))
%
load ../params_initial.dat
load ../expt_data
%
nK = length(params_initial);
lK = params_initial(:,1);
uK = params_initial(:,2);
%
doses      = [-10 -1.5 -1 -0.5 0 0.5];
tms        = 60*(0:180);
sysargs{1} = doses;
sysargs{2} = tms;
sysargs{3} = mpakt;
sysargs{4} = spakt;
sysargs{5} = msegfr;
sysargs{6} = ssegfr;
%
flg = 0;
while flg < 1
	Kt = lK + rand(nK,1).*(uK-lK);
	if min(Kt - lK) > -1e-10 && min(uK - Kt) > -1e-10 && model_constraints(Kt)
	   flg = 1;
	   Et = 1e10;
	end
end
'found initial parameters'
%
tmps = [400 200 100 50 20 10 5 2 1 0.5 0.25 0.1]
alphat = 0.05; % initial movement
for i=1:length(tmps)
    i
    [Kt Et alphat] = run_walk(Kt,Et,lK,uK,1500,tmps(i),sysargs,alphat) 
    save data Kt Et
end
