# Supplementary material for: Receptor-based mechanism of relative sensing and cell memory in mammalian signaling networks
Source: eLife. 2020 Jan 21;9:e50342. doi: 10.7554/eLife.50342 (PMC7046471; doi:10.7554/eLife.50342)
Supplement: Source code 1. [file elife-50342-code1.zip › Data_and_Code/Data/param_names.dat]

Akt molecules			C17
PIP2 molecules			C13
PDK1 molecules			C15
EGFR molecules			C2
EGF-EGFR binding		k1
EGF dissociation		kn1
EGFR dimerization		k2
EGFR undimerization		kn2
EGFR phosphorylation		kp
EGFR dephosphorylation		kdp
EGFR degradation		kdeg
EGFR degradation*		kdegs
EGFR internalization		ki
EGFR internalization*		kis
EGFR recycling			krec
EGFR recycling*			krecs
Activation of PIP2		k3
Dephosphorylation of PIP3	kn3
PDK1-PIP3 binding		k4
PDK1-PIP3 unbinding		kn4
PDK1-PIP3-Akt binding		k5
PDK1-PIP3-Akt unbinding		kn5
Akt phosphorylation		k6
Akt dephosphorylation		kn6
